# Supplementary material for: Prediction of prognosis in elderly patients with sepsis based on machine learning (random survival forest)
Source: BMC Emerg Med. 2022 Feb 11;22:26. doi: 10.1186/s12873-022-00582-z (PMC8832779; doi:10.1186/s12873-022-00582-z)
Supplement: Supplementary file 1 — Additional file 1. [file 12873_2022_582_MOESM1_ESM.xlsx]

## Sheet: Sheet1
Variable	Importance	Relative_Imp
Vasopressor	0.0134	1
Ventilator	0.0107	0.8001
Urineoutput	0.0093	0.6986
Lactate	0.0042	0.317
RDW	0.0039	0.2925
Age	0.0037	0.2801
Mean_systolic_blood_pressure	0.0037	0.278
Mean_SpO2	0.0029	0.2189
Urea_Nitrogen	0.0029	0.2181
Mean_respiratory_rate	0.0025	0.1879
PT	0.0022	0.1629
AST	0.002	0.1504
Unit	0.0016	0.1208
Malignant_cancer	0.0016	0.1193
AG	0.0015	0.114
PTT	0.0015	0.1129
MCHC	0.0014	0.1076
pH	0.0014	0.1066
Mean_heartrate	0.0014	0.1059
Mean_temperature	0.0014	0.1014
Base_Excess	0.0013	0.0976
INR_PT	0.0013	0.0962
Albumin	0.0012	0.0927
Mean_blood_pressure	0.0012	0.0908
Metastatic_solid_tumor	0.0012	0.0873
PaO2	0.0011	0.0839
Creatinine	0.001	0.0776
Bicarbonate	0.001	0.0758
Calculated_Total_CO2	0.001	0.0733
MCV	0.0009	0.0653
Specific_Gravity	0.0009	0.0647
Myocardial_infarct	0.0009	0.0646
AP	0.0009	0.0644
PaCO2	0.0008	0.0562
ALT	0.0008	0.0562
Phosphate	0.0007	0.0518
CRRT	0.0006	0.0459
WBC	0.0006	0.0445
Magnesium	0.0006	0.0414
Mild_liver_disease	0.0005	0.0356
Bilirubin_Total	0.0005	0.0349
Mean_diastolic_blood_pressure	0.0005	0.0344
Cerebrovascular_disease	0.0004	0.0289
Hematocrit	0.0004	0.0279
Weight	0.0004	0.0275
RBC	0.0004	0.0275
Sodium	0.0004	0.0266
Potassium	0.0003	0.0261
MCH	0.0003	0.0259
Chloride	0.0003	0.0219
Severe_liver_disease	0.0003	0.0206
Rheumatic_disease	0.0003	0.0201
Renal_disease	0.0003	0.02
PLT	0.0003	0.0199
Glucose	0.0003	0.0193
Diabetes_complicated	0.0002	0.0165
Gender	0.0002	0.0164
Calcium_Total	0.0002	0.0155
Hemoglobin	0.0002	0.0146
Paraplegia	0.0002	0.0132
Chronic_pulmonary_disease	0.0002	0.0122
Peptic_ulcer_disease	0.0001	0.0095
Ethnicity	0.0001	0.0069
Dementia	0.0001	0.0069
Peripheral_vascular_disease	0.0001	0.0052
Congestive_heart_failure	0.0001	0.004
Aids	0	-0.001
Diabetes_uncomplicated	-0.0001	-0.0092
